# Supplementary material for: Allele-Biased Expression in Differentiating Human Neurons: Implications for Neuropsychiatric Disorders
Source: PLoS One. 2012 Aug 30;7(8):e44017. doi: 10.1371/journal.pone.0044017 (PMC3431331; doi:10.1371/journal.pone.0044017)
Supplement: Table S3 — allele-biased genes in neurons. (XLS) [file pone.0044017.s005.xls]

## Sheet: Sheet1
gene	chrom	start	end	# of SNPs >10 reads	# of significant SNPs	# significant SNPs/# total SNPs	FPKM
FGF13	chrX	137713735	138304939	34	34	1	135.359
DACH2	chrX	85403455	86087607	34	34	1	96.2051
GPM6B	chrX	13789150	13956757	17	17	1	370.808
RBFOX1	chr16	6069095	7763340	25	15	0.6	4.07879
NLGN4X	chrX	5758678	6146904	17	14	0.823529	28.3916
PTPRD	chr9	8314246	10612723	42	14	0.333333	335.931
CNTN4	chr3	2140497	3099645	12	10	0.833333	18.9355
NRG3	chr10	83634806	84746933	33	10	0.30303	22.0077
NRG1	chr8	31496902	32622548	23	9	0.391304	147.283
DAB1	chr1	57460451	59012406	33	8	0.242424	116.974
TBL1X	chrX	9431335	9687780	7	7	1	28.883
CASK	chrX	41374187	41782716	8	7	0.875	406.542
SOX5	chr12	23682440	24103966	17	6	0.352941	91.9474
ODZ2	chr5	166711804	167691162	34	6	0.176471	72.7472
WDR44	chrX	117480036	117590949	5	5	1	227.007
LPP	chr3	187871072	188608460	17	5	0.294118	293.246
RP11-622K12.1	chrX	56755677	56844813	5	5	1	112.355
GRIA3	chrX	122318006	122624766	5	5	1	127.621
EYA2	chr20	45523263	45817492	6	5	0.833333	174.179
LSAMP	chr3	115528641	117716095	106	5	0.0471698	176.792
RP13-188A5.1	chrX	55934556	56041606	4	4	1	11.8189
CHM	chrX	85116185	85302566	4	4	1	57.5658
AKAP6	chr14	32798523	33300567	26	4	0.153846	182.12
ENOX1	chr13	43787654	44361044	13	4	0.307692	12.8816
CELF2	chr10	11047259	11378666	36	4	0.111111	112.698
XIAP	chrX	122993574	123047829	4	4	1	28.4894
TRPS1	chr8	116420724	116821899	8	4	0.5	61.4458
EDA	chrX	68835911	69259319	4	4	1	9.07819
LRRTM3	chr10	68685764	68859588	5	4	0.8	6.07229
CTNNA2	chr2	79412357	80875905	67	4	0.0597015	79.6102
CTNNA3	chr10	67679719	69455927	5	4	0.8	7.42146
GPR173	chrX	53078506	53109797	4	4	1	13.3269
CTNND2	chr5	10971952	11904155	37	4	0.108108	234.17
DOCK11	chrX	117629861	117820126	4	4	1	27.8169
GLIS3	chr9	3824127	4348392	28	4	0.142857	55.1671
STAG2	chrX	123094062	123556514	4	4	1	176.976
BAI3	chr6	69345259	70099403	14	4	0.285714	30.5501
LRRTM4	chr2	76974845	77820445	28	3	0.107143	186.571
MEG3	chr14	101292455	101327358	3	3	1	744.559
DRP2	chrX	100474758	100519486	3	3	1	7.19923
DCC	chr18	49867158	51062269	115	3	0.026087	336.775
ERC2	chr3	55542336	56502391	22	3	0.136364	134.442
C9orf93	chr9	15552895	16061661	8	3	0.375	33.7224
CLSTN2	chr3	139654027	140286919	7	3	0.428571	19.7355
CENPI	chrX	100353178	100418670	3	3	1	48.5893
RBM41	chrX	106307650	106362057	3	3	1	154.604
ACCN1	chr17	31340105	32483551	8	3	0.375	1.60136
ELMO1	chr7	36893961	37488852	8	3	0.375	54.8604
SHISA9	chr16	12995455	13329566	8	3	0.375	11.8728
DOCK4	chr7	111366168	111846466	20	3	0.15	225.432
NLGN1	chr3	173114074	174004434	16	3	0.1875	62.2452
RP11-689K5.3	chr4	82380633	82965397	4	3	0.75	46.4909
KCNB2	chr8	73449626	73850584	17	3	0.176471	14.105
ERBB4	chr2	212240446	213403565	47	3	0.0638298	85.0643
UTRN	chr6	144606837	145174170	10	3	0.3	286.331
LARGE	chr22	33561991	34318829	22	3	0.136364	60.4414
ARHGAP6	chrX	11136239	11683821	3	3	1	4.29218
VAT1L	chr16	77822483	78014003	7	3	0.428571	60.6843
PTK2	chr8	141667999	142012315	21	3	0.142857	573.075
EPB41L3	chr18	5392383	5630640	4	3	0.75	203.851
IL1RAPL1	chrX	28605516	29974840	3	3	1	6.67652
NPAS3	chr14	33404139	34273382	52	3	0.0576923	80.7309
CNTNAP2	chr7	145813453	148118090	7	3	0.428571	256.484
LDLRAD3	chr11	35965531	36253686	8	3	0.375	41.0884
NTRK2	chr9	87283466	87638505	30	3	0.1	244.593
NAV2	chr11	19372271	20143144	44	3	0.0681818	55.4034
SORCS3	chr10	106400859	107024993	9	3	0.333333	10.9749
SLC16A2	chrX	73640638	73753752	3	3	1	36.4479
ODZ4	chr11	78363876	79151992	22	3	0.136364	24.2987
GPC6	chr13	93879095	95055812	18	3	0.166667	17.5822
FAM190A	chr4	91048686	92523064	13	2	0.153846	40.7224
TMLHE	chrX	154719776	154899605	2	2	1	58.4275
ARHGAP17	chr16	24930710	25026675	4	2	0.5	23.3145
PTPRN2	chr7	157331750	158380480	7	2	0.285714	31.6371
ARHGAP19	chr10	98757795	99052413	7	2	0.285714	190.085
CTD-2541M15.1	chr8	6475996	6565730	9	2	0.222222	9.16244
MGST1	chr12	16500076	16762193	2	2	1	184.112
XIST	chrX	73040486	73072588	2	2	1	13977.9
SOBP	chr6	107811162	107981357	5	2	0.4	207.719
FRAS1	chr4	78978724	79465423	25	2	0.08	109.299
ZMIZ1	chr10	80828792	81076285	8	2	0.25	113.392
KCNH7	chr2	163227917	163695240	3	2	0.666667	17.9838
C5orf17	chr5	23951457	24178372	2	2	1	4.93282
RP3-449O17.1	chr22	38731767	38794934	3	2	0.666667	233.374
ZNF423	chr16	49524522	49860918	11	2	0.181818	70.5205
PAG1	chr8	81882526	82024303	3	2	0.666667	24.6693
SLC2A13	chr12	40148823	40499891	2	2	1	26.8776
AKAP12	chr6	151561134	151679692	6	2	0.333333	230.675
CD99L2	chrX	149934810	150067289	2	2	1	15.9936
MAGI2	chr7	77646393	79082890	24	2	0.0833333	23.8071
USP9X	chrX	40944888	41092185	3	2	0.666667	236.279
NTM	chr11	131240373	132206716	25	2	0.08	208.041
AP1S2	chrX	15843929	15873054	3	2	0.666667	270.183
AEBP2	chr12	19556979	19873735	3	2	0.666667	60.8479
EIF2S3	chrX	24072833	24096088	2	2	1	182.882
PDE1A	chr2	183004763	183387919	8	2	0.25	57.0995
IMMP2L	chr7	110303110	111202573	4	2	0.5	57.8497
RP11-761E20.1	chrX	115032519	115085422	2	2	1	38.0184
LIPI	chr21	15481134	15583166	2	2	1	10.5109
BAZ1A	chr14	35221938	35344853	3	2	0.666667	125.602
CCDC41	chr12	94700225	94853764	4	2	0.5	116.629
HS6ST2	chrX	131760038	132095423	2	2	1	38.5355
APC	chr5	112043195	112203279	7	2	0.285714	795.458
HIPK2	chr7	139246316	139477577	11	2	0.181818	367.776
KHDRBS3	chr8	136469700	136668965	7	2	0.285714	111.35
CNTN5	chr11	98891683	100229616	14	2	0.142857	11.745
PRKG1	chr10	52750945	54058110	14	2	0.142857	30.6694
NCAM2	chr21	22370633	22915650	3	2	0.666667	13.2879
CAMTA1	chr1	6845384	7829764	19	2	0.105263	681.156
DYNC2H1	chr11	102980160	103350591	5	2	0.4	45.5808
ATM	chr11	108093211	108239829	4	2	0.5	110.889
SH3BP5	chr3	15296360	15382875	2	2	1	71.1823
AC087590.3	chr3	15295691	15306000	2	2	1	23.5812
MCART6	chrX	103343898	103401708	2	2	1	16.2152
TTC28	chr22	28374004	29075853	12	2	0.166667	77.4746
KIAA1267	chr17	44107334	44270166	31	2	0.0645161	63.1956
GRIK3	chr1	37261128	37499730	2	2	1	9.97208
SMARCA1	chrX	128580480	128657477	2	2	1	251.086
SEMA6D	chr15	47704587	48066417	31	2	0.0645161	235.855
RERE	chr1	8412457	8877702	18	2	0.111111	580.141
YWHAE	chr17	1247566	1303505	4	2	0.5	4314.33
TANC1	chr2	159825146	160089170	3	2	0.666667	24.0166
ROD1	chr9	114980715	115095947	3	2	0.666667	91.5835
SCML2	chrX	18257434	18372847	2	2	1	61.1758
MCC	chr5	112357796	112824527	7	2	0.285714	55.9022
AFF2	chrX	147582139	148082193	2	2	1	28.4592
TPD52	chr8	80870571	81143467	5	2	0.4	98.072
CACNA1A	chr19	13317256	13617274	3	2	0.666667	19.3337
RORA	chr15	60780483	61521518	22	2	0.0909091	23.2846
RP11-954J6.3	chrX	154695631	154841277	2	2	1	6.46122
C21orf34	chr21	17442842	17982094	19	2	0.105263	166.111
RBBP8	chr18	20513290	20606449	2	2	1	103.477
IRS1	chr2	227599757	227664475	3	2	0.666667	21.5892
PARK2	chr6	161768452	163148803	8	2	0.25	16.962
RP11-624C23.1	chr8	24153327	24769586	2	2	1	6.59439
SUMF1	chr3	3742498	4508965	24	2	0.0833333	21.3829
RNF130	chr5	179345911	179499118	7	2	0.285714	170.417
FNDC3B	chr3	171757418	172119455	13	2	0.153846	166.122
EPHB1	chr3	134316643	134979309	15	2	0.133333	75.6799
UNC5C	chr4	96083655	96470357	41	2	0.0487805	66.2729
WWOX	chr16	78133551	79246031	24	2	0.0833333	13.9266
MAN2A1	chr5	109025067	109205326	8	2	0.25	118.342
PPP2R5E	chr14	63838075	64010092	6	2	0.333333	82.4695
DPF3	chr14	73079261	73360809	5	2	0.4	19.7918
THSD7B	chr2	137523115	138435287	15	2	0.133333	29.9875
SNX13	chr7	17832466	17980130	6	2	0.333333	89.1035
CSNK1E	chr22	38686697	38794527	3	2	0.666667	233.374
TSEN2	chr3	12525931	12581122	8	2	0.25	73.755
SLC8A1	chr2	40339286	40838193	23	2	0.0869565	378.134
MTMR7	chr8	17155539	17271037	2	2	1	44.8357
RP11-434D9.1	chr5	66675206	67101066	2	2	1	1.47813
ODZ3	chr4	183065140	183724177	23	2	0.0869565	221.687
DIP2A	chr21	47878812	47989926	5	2	0.4	107.482
RP11-479I1.4	chrX	24091379	24095525	2	2	1	182.882
SRRM4	chr12	119419300	119600856	11	2	0.181818	63.8371
ABCC4	chr13	95672083	95953687	5	2	0.4	16.7565
CRIM1	chr2	36583069	36778278	12	2	0.166667	62.4821
INPP4B	chr4	142944313	143768585	7	2	0.285714	49.6701
SLCO3A1	chr15	92396925	92715665	7	2	0.285714	15.6195
CACNA2D1	chr7	81575760	82073114	20	2	0.1	521.175
ROBO2	chr3	75955846	77699115	29	2	0.0689655	457.097
NBEA	chr13	35516424	36247159	13	2	0.153846	97.3798
CTNNBL1	chr20	36322408	36500531	3	2	0.666667	109.467
PRKCE	chr2	45878484	46415129	10	2	0.2	19.2204
PAK2	chr3	196466728	196559518	4	2	0.5	156.172
RFWD2	chr1	175911248	176176629	6	2	0.333333	147.267
APOOL	chrX	84258832	84344972	2	2	1	80.7355
MAPK10	chr4	86936276	87515284	13	2	0.153846	308.529
SGCD	chr5	155297354	156194499	3	2	0.666667	8.7697
TBL1XR1	chr3	176737143	176915261	11	2	0.181818	186.386
FHAD1	chr1	15573768	15726858	2	2	1	43.9071
CNTN3	chr3	74311719	74570291	3	2	0.666667	16.1998
KALRN	chr3	123798870	124440036	16	2	0.125	245.333
CNTNAP5	chr2	124782864	125672864	11	2	0.181818	23.1628
NCKAP5	chr2	133429374	134326034	24	2	0.0833333	98.6028
FAM155A	chr13	107822318	108519083	40	2	0.05	13.1554
ATXN7L1	chr7	105245514	105517050	8	2	0.25	82.9717
RRAGB	chrX	55744172	55785207	2	2	1	141.005
USP10	chr16	84733555	84813525	8	2	0.25	88.2091
PTPRG	chr3	61547243	62283288	27	2	0.0740741	159.114
PTPRM	chr18	7567817	8406859	19	2	0.105263	64.2538
FHIT	chr3	59735036	61237133	12	1	0.0833333	5.55662
LASS6	chr2	169312759	169631644	12	1	0.0833333	94.6423
TMCO3	chr13	114145310	114204542	3	1	0.333333	48.0685
CDRT4	chr17	15339332	15466899	1	1	1	102.612
FKBP5	chr6	35541362	35696360	1	1	1	36.7548
RP11-266F12.1	chr7	53255081	53256631	1	1	1	95.0317
UBAC2	chr13	99853028	100038688	6	1	0.166667	30.8034
SEC23IP	chr10	121652223	121702014	1	1	1	118.132
SEMA4D	chr9	91975702	92113045	1	1	1	58.5262
SEMA3C	chr7	80371854	80551675	1	1	1	145.501
ZNF879	chr5	178450753	178462065	1	1	1	15.6481
PSMD6	chr3	63996225	64009658	2	1	0.5	409.987
APBB2	chr4	40812044	41218731	6	1	0.166667	342.622
ATRNL1	chr10	116853124	117708503	6	1	0.166667	116.072
MTMR12	chr5	32227100	32313115	2	1	0.5	69.5317
FAM3A	chrX	153733350	153744566	1	1	1	9.66182
METTL13	chr1	171750788	171783163	1	1	1	22.2675
C3orf17	chr3	112721287	112738708	2	1	0.5	186.28
ARHGEF10	chr8	1772142	1906807	1	1	1	70.0101
PPHLN1	chr12	42632249	42853517	4	1	0.25	284.223
SLITRK4	chrX	142710596	142723596	1	1	1	12.2825
AP1M1	chr19	16308665	16346156	1	1	1	10.7565
SP1	chr12	53773960	53810230	1	1	1	123.277
KIAA1244	chr6	138483058	138665800	1	1	1	10.1131
BCAT1	chr12	24964295	25102393	11	1	0.0909091	141.038
MTUS2	chr13	29598748	30077892	2	1	0.5	30.7256
RAB9B	chrX	103077252	103087158	1	1	1	17.5931
GK	chrX	30671476	30748725	1	1	1	6.11955
GALNT13	chr2	154728426	155310361	9	1	0.111111	34.1774
ZNF677	chr19	53727087	53758126	2	1	0.5	13.3128
GTF2F2	chr13	45694650	45858237	5	1	0.2	194.714
TRAPPC3	chr1	36602173	36615098	1	1	1	45.1737
CCND2	chr12	4382938	4414516	2	1	0.5	563.449
RHBDD1	chr2	227700297	227863931	4	1	0.25	86.146
FDX1	chr11	110300607	110335605	1	1	1	24.2497
DCHS1	chr11	6642554	6677085	1	1	1	5.23841
ZNF630	chrX	47842756	47931025	1	1	1	47.8875
RP11-509J21.1	chr9	3526723	3671646	3	1	0.333333	24.4832
NUAK1	chr12	106457118	106533811	10	1	0.1	46.4796
PDS5B	chr13	33160564	33352157	6	1	0.166667	261.55
IQSEC1	chr3	12938719	13114617	1	1	1	52.2499
C12orf35	chr12	32112304	32146039	6	1	0.166667	79.732
SWAP70	chr11	9685624	9774538	4	1	0.25	21.006
RP11-296E7.1	chr6	80774002	80777854	1	1	1	123.651
CHCHD3	chr7	132469629	132766848	8	1	0.125	225.648
RWDD2B	chr21	30376705	30391699	1	1	1	66.9847
APOO	chrX	23851470	23926057	1	1	1	165.199
AGPAT5	chr8	6565878	6617184	13	1	0.0769231	104.063
UBXN2B	chr8	59323823	59364060	2	1	0.5	97.6
JAK1	chr1	65298912	65432187	1	1	1	63.1395
OPCML	chr11	132284871	133402414	10	1	0.1	21.1304
KCNIP4	chr4	20730239	21950422	1	1	1	34.8153
SDK1	chr7	3341080	4308632	24	1	0.0416667	30.8837
LMX1A	chr1	165171104	165325952	3	1	0.333333	8.94238
LIN28A	chr1	26737269	26756213	1	1	1	594.517
COL4A2	chr13	110958159	111165374	1	1	1	24.9572
COL4A1	chr13	110801311	110959496	1	1	1	5.83687
RPRD2	chr1	150335567	150449042	2	1	0.5	87.3805
GSTO1	chr10	105995114	106027217	1	1	1	33.4248
ZNRF3	chr22	29279580	29453475	10	1	0.1	30.9668
RP11-679C8.2	chr4	120988113	121337921	1	1	1	5.06112
CTC-358I24.1	chr5	87564712	87732502	2	1	0.5	619.732
MTHFD1L	chr6	151186685	151423023	2	1	0.5	44.2176
RP11-726G1.1	chr12	9620148	9728864	1	1	1	13.2282
TTC37	chr5	94799599	94890711	6	1	0.166667	307.694
GOSR2	chr17	45000486	45105003	3	1	0.333333	36.99
FLNB	chr3	57994127	58157982	4	1	0.25	36.2233
CACNA1B	chr9	140772241	141019076	3	1	0.333333	7.10456
MYH10	chr17	8377523	8534079	4	1	0.25	356.864
TPI1P1	chr1	77165474	77166223	1	1	1	71.721
SESN1	chr6	109307640	109416022	3	1	0.333333	128.314
RCAN2	chr6	46188475	46459709	4	1	0.25	22.295
SHROOM3	chr4	77356253	77704406	12	1	0.0833333	62.8974
SHROOM2	chrX	9754496	9917483	1	1	1	25.3645
EML4	chr2	42396490	42559688	4	1	0.25	159.933
MTFR1	chr8	66556124	66683496	3	1	0.333333	112.438
GLS	chr2	191745553	191830278	3	1	0.333333	82.9515
AP1AR	chr4	113152893	113191203	1	1	1	68.6133
MAP4K4	chr2	102313312	102508449	11	1	0.0909091	792.633
PELI2	chr14	56585093	56768244	19	1	0.0526316	117.506
P2RY14	chr3	150929905	150996255	4	1	0.25	7.30615
CROCCP3	chr1	16793931	16819196	3	1	0.333333	12.3959
PYROXD1	chr12	21590549	21623300	1	1	1	8.05085
SMC6	chr2	17845079	17981509	6	1	0.166667	189.596
RBM10	chrX	47004268	47046212	1	1	1	23.1643
ATE1	chr10	123499939	123688316	13	1	0.0769231	153.204
TM9SF2	chr13	100153671	100215645	2	1	0.5	214.528
LCOR	chr10	98592017	98740800	4	1	0.25	375.7
BRWD3	chrX	79926353	80065187	1	1	1	142.848
IARS	chr9	94972489	95056038	4	1	0.25	285.873
RP11-402J6.1	chr4	113436541	113468037	1	1	1	32.9808
TCFL5	chr20	61472467	61493115	1	1	1	3.63545
AUH	chr9	93976097	94124195	4	1	0.25	76.2725
ZNF81	chrX	47696301	47861960	1	1	1	12.6521
PLCL2	chr3	16844159	17132094	7	1	0.142857	24.1039
MGA	chr15	41952610	42062141	2	1	0.5	95.7142
FRMPD4	chrX	12156585	12742642	1	1	1	1.93782
FRMPD3	chrX	106765680	106848481	1	1	1	13.396
CXorf24	chrX	47342970	47344207	1	1	1	37.9651
OFD1	chrX	13752832	13787480	1	1	1	117.247
RGS17	chr6	153331857	153452384	1	1	1	18.321
TAF1B	chr2	9983483	10074537	4	1	0.25	61.2749
GEMIN8	chrX	14026398	14048012	1	1	1	16.5659
LRIG1	chr3	66429221	66551687	5	1	0.2	149.831
TAF1D	chr11	93463114	93517557	4	1	0.25	413.027
CCDC117	chr22	29168662	29185283	1	1	1	908.568
LMO3	chr12	16701307	16763528	1	1	1	73.5071
ADARB2	chr10	1228073	1779670	8	1	0.125	2.49213
GEMIN4	chr17	647661	655501	1	1	1	8.31427
SPAG17	chr1	118496484	118727846	1	1	1	19.1629
RUNX1T1	chr8	92967203	93115514	14	1	0.0714286	285.822
PRKD1	chr14	30045687	30661104	1	1	1	22.5149
C9orf46	chr9	5357973	5437878	1	1	1	23.9137
FAM59A	chr18	29843506	30050447	4	1	0.25	20.5944
ANKH	chr5	14704910	14871887	4	1	0.25	28.222
GEN1	chr2	17935125	17966632	2	1	0.5	18.6538
OSGEP	chr14	20915207	20923226	1	1	1	83.3435
ARL15	chr5	53179775	53606412	12	1	0.0833333	58.7675
SGMS1	chr10	52065346	52384795	3	1	0.333333	15.1784
CTNNAL1	chr9	111704851	111775809	2	1	0.5	97.3384
DDX17	chr22	38879445	38903665	3	1	0.333333	1632.19
PPFIA1	chr11	70116806	70230509	3	1	0.333333	80.2732
OPHN1	chrX	67262186	67653755	1	1	1	26.9352
KLF7	chr2	207938861	208031991	8	1	0.125	445.863
YLPM1	chr14	75230069	75304012	3	1	0.333333	203.62
NEO1	chr15	73344825	73597547	5	1	0.2	159.878
SLIT2	chr4	20254883	20622184	7	1	0.142857	258.188
SLIT1	chr10	98757795	98945683	4	1	0.25	41.4287
ARFIP1	chr4	153701089	153839615	2	1	0.5	118.196
HEATR3	chr16	50099897	50140298	1	1	1	69.8945
AC124997.1	chr15	25729978	25823938	6	1	0.166667	3.69795
ITGB8	chr7	20370325	20450419	7	1	0.142857	10.7259
CCT8P1	chr1	146674871	146676513	1	1	1	97.7967
FGFR1OP	chr6	167412670	167455906	5	1	0.2	94.3985
MOBKL1A	chr4	71768043	71888166	1	1	1	170.726
SUFU	chr10	104263744	104393292	1	1	1	40.7499
RP11-285G1.8	chr10	45497679	45567036	2	1	0.5	3.43213
EIF4E2	chr2	233414762	233448354	4	1	0.25	146.372
SLC35F3	chr1	234040679	234460262	3	1	0.333333	10.1676
PRCC	chr1	156720402	156770607	1	1	1	70.9084
MBD5	chr2	148778580	149275805	5	1	0.2	112.948
ZNF543	chr19	57831865	57842144	1	1	1	23.0228
WDR70	chr5	37379314	37753537	6	1	0.166667	101.746
FUT9	chr6	96463860	96653420	5	1	0.2	8.59759
SNORA23	chr11	9450320	9450501	1	1	1	19.6444
RP11-570P14.1	chr1	44587825	44588184	1	1	1	499.428
SNORA29	chr6	160206626	160206765	1	1	1	465.568
TSPAN13	chr7	16793160	16824161	2	1	0.5	150.317
CDO1	chr5	115140430	115152651	1	1	1	115.275
LRRC40	chr1	70610488	70671303	2	1	0.5	71.911
NOSTRIN	chr2	169643049	169722024	3	1	0.333333	65.1535
RCBTB1	chr13	50106082	50159719	7	1	0.142857	148.979
RAD23B	chr9	110045418	110094475	4	1	0.25	183.656
FBLN7	chr2	112895962	112945791	1	1	1	61.385
KIAA1797	chr9	20658308	20995954	6	1	0.166667	42.769
DNTTIP2	chr1	94333373	94345474	2	1	0.5	336.223
C20orf94	chr20	10415951	10617477	4	1	0.25	29.7108
ADAMTS3	chr4	73146686	73434516	3	1	0.333333	80.247
RP11-275E10.1	chr8	31883735	31996991	2	1	0.5	3.91226
NFE2L2	chr2	178092323	178257425	2	1	0.5	2.70549
CCDC15	chr11	124824017	124911385	1	1	1	10.4362
ESRP1	chr8	95653302	95719694	2	1	0.5	10.2111
AL354696.2	chr13	41707075	41810822	1	1	1	4.00851
SORCS1	chr10	108336940	108924292	8	1	0.125	44.6767
DYRK1A	chr21	38739236	38887680	9	1	0.111111	106.306
RP11-56P2.2	chr5	112113357	112113858	1	1	1	11.4684
JAKMIP3	chr10	133918175	133998313	1	1	1	2.51459
JAKMIP2	chr5	146967990	147162338	9	1	0.111111	168.251
DPP10	chr2	115199876	116603328	7	1	0.142857	28.9444
MRPL33	chr2	27994584	28210954	1	1	1	344.449
AC073263.4	chr2	74375136	74377188	1	1	1	27.0833
CTC-348L14.1	chr5	82827171	82877139	9	1	0.111111	1.76228
CEP192	chr18	12991361	13125051	3	1	0.333333	56.1001
RINT1	chr7	105172532	105208124	2	1	0.5	55.6754
PROM1	chr4	15964699	16086001	5	1	0.2	133.185
CHFR	chr12	133416937	133485772	1	1	1	6.74762
SPINK5	chr5	147405246	147516852	5	1	0.2	46.4001
PTGES3	chr12	57057127	57082159	2	1	0.5	689.474
SYT1	chr12	79257773	79845788	22	1	0.0454545	183.305
NRXN1	chr2	50145643	51259674	37	1	0.027027	240.108
GNG2	chr14	52327050	52436517	8	1	0.125	228.844
TIAL1	chr10	121334199	121356541	1	1	1	453.051
PCDH19	chrX	99546642	99665271	1	1	1	53.5188
PAK7	chr20	9518036	9819689	3	1	0.333333	13.8874
WNT7A	chr3	13857755	13921618	1	1	1	16.3568
YIPF6	chrX	67718165	67757127	1	1	1	96.3338
FOXP1	chr3	71003844	71633140	14	1	0.0714286	34.6486
AC073871.2	chr7	156264890	156433286	1	1	1	16.444
FAM73A	chr1	78245309	78344106	1	1	1	21.4631
CNTN6	chr3	1134260	1445901	1	1	1	8.39406
CRADD	chr12	94071151	94288616	8	1	0.125	7.19846
NEK4	chr3	52744800	52804965	1	1	1	77.3136
KIAA0802	chr18	8706513	8832776	10	1	0.1	186.468
TCP11L1	chr11	33060963	33127489	4	1	0.25	37.2348
DISC1	chr1	231762561	232177018	3	1	0.333333	4.55536
CCDC90A	chr6	13791020	13814800	1	1	1	32.8912
PLXDC2	chr10	20105168	20569286	9	1	0.111111	15.2229
SHFM1	chr7	96110938	96339203	3	1	0.333333	1129.6
JAM3	chr11	133938820	134021896	8	1	0.125	73.2874
RP11-245J9.4	chr3	63997640	64001922	1	1	1	18.1799
NUDT6	chr4	123813730	123844123	1	1	1	52.3895
UBE2E2	chr3	23244511	23633284	7	1	0.142857	21.3764
UBE2CBP	chr6	83602117	83775560	3	1	0.333333	46.7805
EGLN1	chr1	231499497	231560790	6	1	0.166667	133.556
RP1-102H19.6	chr6	88081311	88102519	1	1	1	9.15566
FAM78B	chr1	166026674	166136206	1	1	1	12.6313
MEF2A	chr15	100017370	100256627	4	1	0.25	24.645
STIM2	chr4	26859300	27027003	3	1	0.333333	160.309
PCDH15	chr10	55562531	57387702	2	1	0.5	15.7038
COX10	chr17	13972846	14111994	1	1	1	21.8024
TRIM2	chr4	154073494	154260472	8	1	0.125	240.668
TMEM135	chr11	86748886	87034756	9	1	0.111111	16.7087
HDAC8	chrX	71549366	71792953	1	1	1	96.7415
RFC3	chr13	34392186	34540695	5	1	0.2	98.7881
SAMD4A	chr14	55034635	55260033	2	1	0.5	2.15772
ZNF295	chr21	43406940	43430496	2	1	0.5	72.4187
CBX1	chr17	46147414	46178883	4	1	0.25	1918.89
RP11-385J1.2	chr3	178244293	178578193	1	1	1	4.19715
TMEM14D	chr10	70304246	70304590	1	1	1	66.3953
PRIMA1	chr14	94184644	94254827	1	1	1	4.37141
RP3-514P16.1	chrX	100792472	100794237	1	1	1	74.9278
ZNF345	chr19	37341780	37383936	1	1	1	7.72999
MYT1L	chr2	1792885	2335032	2	1	0.5	105.079
TMEM164	chrX	109245859	109425962	1	1	1	50.0685
SRP72	chr4	57333081	57369846	2	1	0.5	293.123
ZNF438	chr10	31133563	31320866	4	1	0.25	7.05417
NTF3	chr12	5541278	5630702	1	1	1	3.87889
MAPK4	chr18	48086484	48258196	7	1	0.142857	18.3417
POGK	chr1	166808681	166825581	1	1	1	45.0454
PLA2R1	chr2	160788519	160919121	2	1	0.5	28.2265
RP11-397P14.3	chr10	4914093	4934167	2	1	0.5	1.16866
ENO1	chr1	8921061	8939308	1	1	1	135.816
DMXL1	chr5	118373467	118584833	1	1	1	111.122
MERTK	chr2	112656056	112787138	2	1	0.5	9.11048
C11orf65	chr11	108179246	108338258	2	1	0.5	2.85457
DOCK5	chr8	25042238	25275598	1	1	1	22.4019
ZNF800	chr7	126986844	127071978	5	1	0.2	55.2379
TAOK1	chr17	27717943	27871502	2	1	0.5	409.131
CXADR	chr21	18884700	18965897	5	1	0.2	120.841
TDRKH	chr1	151742583	151763892	1	1	1	83.9351
NCK2	chr2	106361354	106510730	5	1	0.2	37.2775
RP11-33B1.1	chr4	120375946	120473180	13	1	0.0769231	211.228
UNC80	chr2	210636717	210864024	1	1	1	20.7993
STX6	chr1	180941861	180992047	4	1	0.25	78.5859
SFRP2	chr4	154701744	154710272	2	1	0.5	165.99
SHOC2	chr10	112679301	112773425	1	1	1	599.377
PARD3B	chr2	205410516	206484886	8	1	0.125	68.1793
RP11-420A23.1	chr4	129213906	129440549	2	1	0.5	16.1685
POLA1	chrX	24712036	25015103	1	1	1	109.013
SVIL	chr10	29746267	30025710	11	1	0.0909091	120.085
EPC2	chr2	149402009	149545130	9	1	0.111111	126.365
ERCC5	chr13	103459705	103528345	5	1	0.2	152.345
PRDX1	chr1	45976708	45988719	1	1	1	591.153
ZNF711	chrX	84498997	84528368	1	1	1	350.768
LIMS1	chr2	109150857	109303702	2	1	0.5	34.1175
RNF32	chr7	156432975	156469824	3	1	0.333333	15.9374
CTB-157D17.1	chr5	153708997	153825410	1	1	1	4.47776
UIMC1	chr5	176332006	176449634	2	1	0.5	113.47
SEPT6	chrX	118749687	118827333	1	1	1	200.029
LRRC8C	chr1	90098631	90398809	5	1	0.2	8.57098
RAD54B	chr8	95384188	95487337	2	1	0.5	76.0793
ARHGAP42	chr11	100558384	100861656	2	1	0.5	7.84163
C6orf106	chr6	34555065	34664636	1	1	1	74.3679
FYN	chr6	111981535	112194655	5	1	0.2	457.568
ANK2	chr4	113739265	114309884	31	1	0.0322581	472.462
FNBP1L	chr1	93913658	94020218	3	1	0.333333	475.206
MAT2B	chr5	162930120	162946342	2	1	0.5	182.96
PRKCA	chr17	64298944	64801114	7	1	0.142857	24.0369
TPP2	chr13	103249353	103331521	1	1	1	134.641
C14orf39	chr14	60863187	60952814	1	1	1	1.78297
CHRM2	chr7	136553416	136705002	1	1	1	7.13179
MGAT5	chr2	134877554	135212192	14	1	0.0714286	48.777
COL24A1	chr1	86194916	86622626	1	1	1	4.86531
CALD1	chr7	134429003	134655479	1	1	1	256.008
DPH3	chr3	16299485	16306479	4	1	0.25	67.6152
MIR181A2HG	chr9	127420746	127460910	2	1	0.5	34.834
TOPBP1	chr3	133317019	133380737	1	1	1	258.731
TBC1D22A	chr22	47158518	47571336	3	1	0.333333	15.6787
TAF1	chrX	70586114	70752224	1	1	1	220.193
ARHGAP32	chr11	128834989	129149219	11	1	0.0909091	34.7143
ZNF793	chr19	37997841	38034237	1	1	1	36.4449
FER	chr5	108083523	108532542	4	1	0.25	382.669
RPS6KA6	chrX	83318984	83442933	1	1	1	43.1996
FBXO18	chr10	5931535	5979556	2	1	0.5	111.716
ZFR	chr5	32354456	32444867	4	1	0.25	254.411
TCEAL4	chrX	102831159	102842657	1	1	1	1455.46
CHN1	chr2	175664091	175870097	9	1	0.111111	264.48
SLC30A8	chr8	117962512	118188953	5	1	0.2	16.4104
GPR34	chrX	41548226	41556526	1	1	1	7.30567
DCAF10	chr9	37800499	37867663	2	1	0.5	50.3172
LINGO2	chr9	27948076	28670283	17	1	0.0588235	28.6699
AC087859.1	chr3	7994492	8653610	15	1	0.0666667	7.36804
EML1	chr14	100239936	100408393	4	1	0.25	30.4119
MPP7	chr10	28339922	28591995	1	1	1	4.57388
CCDC91	chr12	28286182	28732883	6	1	0.166667	110.92
CCDC93	chr2	118673054	118771709	4	1	0.25	75.523
PSD3	chr8	18384811	18942240	20	1	0.05	144.05
ENSA	chr1	150573327	150602088	2	1	0.5	640.588
MAGI1	chr3	65342053	66024509	28	1	0.0357143	197.496
NUP214	chr9	134000948	134110057	2	1	0.5	103.638
WDR67	chr8	124054208	124164393	4	1	0.25	94.8283
SHC4	chr15	49115932	49255641	1	1	1	6.28018
TCP1	chr6	160199530	160210781	2	1	0.5	465.568
ANKRD46	chr8	101521980	101572012	2	1	0.5	114.282
FMO5	chr1	146646930	146714700	1	1	1	15.7629
AC093415.2	chr3	37795180	37903271	1	1	1	12.1999
MCF2L2	chr3	182895831	183146566	2	1	0.5	18.794
CREB5	chr7	28338940	28865511	6	1	0.166667	79.133
PRMT7	chr16	68344877	68391169	1	1	1	4.27707
SLC25A5	chrX	118602363	118605282	1	1	1	440.495
CLCN4	chrX	10125024	10205700	1	1	1	20.3668
FLRT2	chr14	85996488	86094269	6	1	0.166667	26.2578
SLC25A24	chr1	108677442	108742898	4	1	0.25	45.7378
RP11-3B12.1	chr7	124569927	124819369	1	1	1	8.05535
GPATCH2	chr1	217600334	217804424	2	1	0.5	93.5682
XKR4	chr8	56014949	56438714	14	1	0.0714286	42.6616
PLD5	chr1	242251689	242687998	1	1	1	3.33844
DZIP3	chr3	108308337	108413693	1	1	1	131.167
NKAIN2	chr6	124125286	125146803	23	1	0.0434783	29.1681
ZNF275	chrX	152599613	152618384	1	1	1	14.3904
ARAF	chrX	47420516	47431307	1	1	1	11.5884
ZBTB20	chr3	114056941	114866118	4	1	0.25	238.753
RP11-778J15.1	chr4	87039065	87141079	2	1	0.5	25.192
GRIA1	chr5	152869175	153193240	15	1	0.0666667	60.5006
KAT2B	chr3	20081515	20195896	5	1	0.2	85.1263
GRIA4	chr11	105480721	105852819	8	1	0.125	53.9066
PDIA6	chr2	10923517	10978103	4	1	0.25	590.275
ALPK2	chr18	56148479	56296189	1	1	1	1.35032
FAM13A	chr4	89647106	90032549	6	1	0.166667	123.026
KIAA1429	chr8	95499921	95565757	3	1	0.333333	193.211
TNFRSF19	chr13	24144509	24250232	4	1	0.25	107.894
MAML2	chr11	95709762	96076382	24	1	0.0416667	12.1677
HSPH1	chr13	31710762	31736525	4	1	0.25	851.173
NCALD	chr8	102698771	103137135	9	1	0.111111	169.45
SLC25A13	chr7	95749532	95951459	4	1	0.25	83.984
GLDC	chr9	6532464	6645650	3	1	0.333333	46.2333
SLC9A9	chr3	142984064	143567373	1	1	1	9.18258
THADA	chr2	43393800	43823185	2	1	0.5	78.3671
TRPM3	chr9	73149949	74061820	3	1	0.333333	6.54657
MAP1B	chr5	71403061	71505395	9	1	0.111111	4083.6
PARP8	chr5	49961733	50142356	3	1	0.333333	110.004
KIAA0196	chr8	126036502	126104082	4	1	0.25	59.9044
TSHZ2	chr20	51588946	52107482	15	1	0.0666667	54.3382
KLHL15	chrX	24001837	24045303	1	1	1	30.3861
LAMC2	chr1	183155373	183214035	1	1	1	6.67277
PTPN2	chr18	12785477	12884337	1	1	1	58.6083
ZFAT	chr8	135490031	135725292	1	1	1	15.0338
NCRNA00115	chr1	761586	762902	1	1	1	44.6088
RBFOX3	chr17	77085427	77613550	1	1	1	4.33832
LRBA	chr4	151185594	151936879	2	1	0.5	86.8379
SH3BGRL2	chr6	80341000	80413372	6	1	0.166667	135.231
RP11-758M4.1	chr8	75512010	75735548	1	1	1	3.37483
PTCD3	chr2	86333305	86369280	4	1	0.25	382.702
TPRG1L	chr1	3541566	3546691	1	1	1	23.2409
MELK	chr9	36572859	36677678	3	1	0.333333	97.9966
SHQ1	chr3	72798428	72911065	1	1	1	38.8606
FGGY	chr1	59762467	60233347	1	1	1	10.2181
LDB2	chr4	16503164	16900432	5	1	0.2	55.7563
RP1-80B9.2	chr6	2245982	2413825	1	1	1	7.55585
FAM199X	chrX	103411301	103440583	1	1	1	39.2657
WDYHV1	chr8	124428965	124479470	6	1	0.166667	50.2826
MYO1D	chr17	30819628	31203902	1	1	1	9.03408
FBXO8	chr4	175157809	175205415	2	1	0.5	33.4509
THSD7A	chr7	11410064	11871824	37	1	0.027027	120.754
CDH8	chr16	61685917	62070739	5	1	0.2	30.6034
PDE3A	chr12	20522179	20837315	4	1	0.25	18.4361
SNRNP35	chr12	123942188	123957701	1	1	1	212.087
ARL1	chr12	101786898	101801598	1	1	1	61.2751
STOX1	chr10	70587298	70655188	1	1	1	6.18456
RABGAP1	chr9	125703112	125867145	6	1	0.166667	256.723
PTPN4	chr2	120517207	120741394	3	1	0.333333	128.4
MORF4L2	chrX	102930424	102943086	1	1	1	557.366
UGGT1	chr2	128848774	128953251	1	1	1	159.283
GALNTL4	chr11	11292423	11643552	3	1	0.333333	1.9708
COL4A3BP	chr5	74664311	74807963	1	1	1	66.158
EFNA1	chr1	155099936	155107333	1	1	1	3.09155
RP11-384F7.2	chr3	117391001	117716439	21	1	0.047619	96.9504
APPL2	chr12	105567074	105630016	4	1	0.25	70.956
PLEKHM3	chr2	208693027	208890284	1	1	1	22.0201
MAST4	chr5	65892176	66465423	6	1	0.166667	80.126
ATRX	chrX	76760378	77041702	1	1	1	764.715
ARL6	chr3	97483365	97519953	2	1	0.5	19.7828
MAEA	chr4	1283639	1333935	2	1	0.5	28.1502
GALNT14	chr2	31133333	31378068	2	1	0.5	7.27465
NUP50	chr22	45559722	45583892	3	1	0.333333	185.799
KCNJ6	chr21	38996789	39288749	1	1	1	1.17392
GALNT10	chr5	153570290	153800544	1	1	1	275.683
NUP54	chr4	77035812	77069668	2	1	0.5	125.126
PLXNA2	chr1	208195587	208417665	3	1	0.333333	76.6131
RALYL	chr8	85095022	85834079	5	1	0.2	27.959
UST	chr6	149068464	149398126	4	1	0.25	60.0272
TMTC2	chr12	83080659	83528649	13	1	0.0769231	121.789
CTC-426B10.1	chr5	110847924	111075423	1	1	1	61.4069
RILPL1	chr12	123955925	124018265	1	1	1	17.5976
PDE4B	chr1	66258197	66840259	14	1	0.0714286	140.31
HIBCH	chr2	191054461	191208919	1	1	1	144.451
CCDC85A	chr2	56411258	56613308	2	1	0.5	4.75795
TMPO	chr12	98909290	98942897	2	1	0.5	122.531
CAMK1D	chr10	12391481	12877545	7	1	0.142857	20.5646
DIP2B	chr12	50898768	51142450	2	1	0.5	40.7881
TBC1D1	chr4	37892708	38140796	4	1	0.25	238.847
DNER	chr2	230222345	230579274	2	1	0.5	444.352
RP11-550F7.1	chr3	76483169	76484579	1	1	1	31.072
CORO1C	chr12	109038885	109125372	1	1	1	319.52
BMPR1B	chr4	95679119	96079599	12	1	0.0833333	86.276
ENTPD4	chr8	23243296	23315208	4	1	0.25	293.784
RBMS1	chr2	161128662	161350305	1	1	1	40.2638
MAP2K5	chr15	67835021	68116181	5	1	0.2	52.4549
MAP2K4	chr17	11924135	12047050	2	1	0.5	95.1243
ZNF204P	chr6	27325604	27339304	1	1	1	12.1061
PEX14	chr1	10532345	10690815	1	1	1	3.49167
MID1	chrX	10413350	10851773	1	1	1	200.326
KLF12	chr13	74260226	74708394	22	1	0.0454545	204.692
PRICKLE2	chr3	64079543	64253655	10	1	0.1	52.1991
SCAMP1	chr5	77656339	77776562	6	1	0.166667	118.614
RGS7	chr1	240931554	241520530	1	1	1	12.5114
C2orf76	chr2	120059801	120124404	1	1	1	47.8311
NT5C2	chr10	104845940	104953056	6	1	0.166667	109.748
ESRRG	chr1	216676588	217311097	3	1	0.333333	14.8768
SMARCB1	chr22	24129150	24176703	1	1	1	217.259
SLC44A5	chr1	75667816	76076801	4	1	0.25	18.5227
MSI2	chr17	55333212	55757658	31	1	0.0322581	135.459
PIGK	chr1	77554675	77685115	1	1	1	96.2291
ATP1B3	chr3	141594966	141645356	3	1	0.333333	502.427
SUCLG2	chr3	67410884	67705038	6	1	0.166667	31.3838
GTPBP4	chr10	1034338	1065876	1	1	1	114.736
MCM3	chr6	52128807	52149582	5	1	0.2	174.089
TRAPPC2	chrX	13730363	13752754	1	1	1	55.6155
STK39	chr2	168810530	169104651	10	1	0.1	265.81
DUSP16	chr12	12628829	12715317	4	1	0.25	51.5182
INO80C	chr18	33034786	33077955	2	1	0.5	18.1403
FAM154B	chr15	82555139	82577262	1	1	1	5.02516
C6orf138	chr6	47845764	48036425	3	1	0.333333	22.9817
PCP4	chr21	41239243	41301322	1	1	1	11.5663
DRD2	chr11	113280318	113346413	1	1	1	4.18231
RPA3	chr7	7676149	7758238	1	1	1	52.0671
PDK3	chrX	24483338	24557954	1	1	1	32.9724
RP13-93L13.2	chr9	92064473	92065664	1	1	1	33.354
CLMN	chr14	95648276	95786245	1	1	1	4.62825
MFHAS1	chr8	8640864	8751155	3	1	0.333333	33.192
ZFAND3	chr6	37787275	38122400	12	1	0.0833333	277.882
GDAP1L1	chr20	42875887	42909013	2	1	0.5	17.4759
ZFYVE1	chr14	73436159	73493847	2	1	0.5	15.2468
AC136007.2	chr2	70189395	70315686	3	1	0.333333	208.878
ZNF141	chr4	331603	378653	2	1	0.5	75.3201
KDM4C	chr9	6720863	7175648	10	1	0.1	36.5479
WWC3	chrX	9983602	10112518	1	1	1	21.8477
CCDC88C	chr14	91737669	91884152	1	1	1	42.0374
DGCR5	chr22	18958027	19018742	1	1	1	13.5079
ARHGAP21	chr10	24872538	25012597	4	1	0.25	428.608
SMS	chrX	21958691	22025798	1	1	1	115.778
ARHGAP24	chr4	86396267	86923823	1	1	1	21.9583
RP11-307P5.1	chr6	147981839	148275073	3	1	0.333333	4.86969
PIR	chrX	15402921	15511687	1	1	1	21.2818
FAM19A4	chr3	68780917	68981761	2	1	0.5	5.60426
NUF2	chr1	163236366	163325554	2	1	0.5	172.658
MTM1	chrX	149737069	149841795	1	1	1	34.3685
DISP1	chr1	222988406	223179337	3	1	0.333333	123.103
KLHL4	chrX	86772752	86925050	1	1	1	8.74258
TSPAN6	chrX	99883667	99894988	1	1	1	284.701
MYSM1	chr1	59120411	59165764	4	1	0.25	268.418
ADAMTS20	chr12	43747669	43945724	1	1	1	3.95184
CACNA2D3	chr3	54156574	55108584	4	1	0.25	12.6434
ADAM7	chr8	24298443	24384483	1	1	1	1.18729
KCNMB2	chr3	177990720	178562217	1	1	1	2.11136
WDR53	chr3	196281056	196295545	1	1	1	118.561
EIF4G3	chr1	21132972	21503377	5	1	0.2	511.87
ACSL3	chr2	223725652	223809357	5	1	0.2	471.295
CCNY	chr10	35535953	35860852	4	1	0.25	54.2028
ACSL4	chrX	108872579	108976632	1	1	1	159.914
FAT3	chr11	92085262	92629618	11	1	0.0909091	127.342
ROBO1	chr3	78646390	79816965	11	1	0.0909091	453.038
INADL	chr1	62208149	62629592	1	1	1	21.7024
XRN1	chr3	142025449	142166904	2	1	0.5	444.078
ZNF568	chr19	37407231	37488834	1	1	1	43.3965
GRIP1	chr12	66741211	67197966	17	1	0.0588235	25.4828
C6orf225	chr6	112408802	112423993	3	1	0.333333	17.6636
SPC25	chr2	169690642	169769881	3	1	0.333333	81.7121
EXOC4	chr7	132937829	133751342	15	1	0.0666667	5.75551
ZNF211	chr19	58141761	58154147	1	1	1	35.4895
STMN2	chr8	80523049	80578397	8	1	0.125	2962.58
METAP1	chr4	99916771	99983964	3	1	0.333333	125.437
SHROOM4	chrX	50334647	50557302	1	1	1	6.23872
DCLK1	chr13	36343122	36705467	7	1	0.142857	165.492
TRIM36	chr5	114460459	114516243	4	1	0.25	145.682
FRMD3	chr9	85857905	86153461	6	1	0.166667	60.3001
FMN2	chr1	240177648	240655529	16	1	0.0625	90.0532
BEX4	chrX	102470020	102472174	1	1	1	239.156
C9orf3	chr9	97488983	97849441	5	1	0.2	71.4362
DNM3	chr1	171810621	172387606	11	1	0.0909091	50.5066
ARID4B	chr1	235294949	235491534	7	1	0.142857	1029.61
PTGFRN	chr1	117452679	117532980	3	1	0.333333	18.15
CLASP2	chr3	33537737	33759848	3	1	0.333333	613.559
PDHX	chr11	34937376	35042138	2	1	0.5	84.393
CHD2	chr15	93443419	93571237	7	1	0.142857	396.371
ULK4	chr3	41288090	42003922	1	1	1	45.179
TUBA1C	chr12	49582519	49667116	1	1	1	532.331
ASXL3	chr18	31158541	31327377	2	1	0.5	72.9676
RAC1	chr7	6414154	6443608	2	1	0.5	559.486
AJAP1	chr1	4714792	4843850	1	1	1	2.4676
MED12L	chr3	150803484	151154860	6	1	0.166667	20.4946
CDC42EP3	chr2	37869032	37965611	1	1	1	24.923
SLC35A1	chr6	88180341	88222054	1	1	1	51.2974
MYST1	chr16	31127075	31142714	1	1	1	13.2177
ZBTB33	chrX	119384607	119392251	1	1	1	66.7725
C1orf132	chr1	207986905	208042495	1	1	1	1.16029
SPATA13	chr13	24734861	24896096	5	1	0.2	40.6484
MTRF1	chr13	41790825	41837742	4	1	0.25	99.8556
TMEM98	chr17	31254928	31268667	1	1	1	48.82
RP11-125B21.2	chr9	2422702	2622373	13	1	0.0769231	49.9437
PVT1	chr8	128806779	129113499	10	1	0.1	14.2162
GFRA2	chr8	21547915	21669869	1	1	1	3.50123
TTC9	chr14	71108504	71142077	2	1	0.5	17.7413
NHSL1	chr6	138743180	139013708	2	1	0.5	174.314
NHSL2	chrX	71130938	71363424	1	1	1	1.78731
ANKRD27	chr19	33087907	33166102	2	1	0.5	22.2779
ZNF827	chr4	146678779	146859787	3	1	0.333333	102.831
NELL1	chr11	20691117	21597227	2	1	0.5	20.806
FGF2	chr4	123747863	123819391	2	1	0.5	11.1794
TMEM66	chr8	29920528	29940723	2	1	0.5	634.72
AMPH	chr7	38423305	38671167	9	1	0.111111	79.2441
PEX2	chr8	77892494	77913280	1	1	1	62.5512
TAF3	chr10	7860467	8058590	3	1	0.333333	49.8708
TNFAIP8	chr5	118604387	118730294	2	1	0.5	12.8157
PRDM10	chr11	129769601	129872730	4	1	0.25	25.5088
PLEKHA8	chr7	30067020	30170096	3	1	0.333333	60.7065
AAK1	chr2	69688532	69901481	7	1	0.142857	172.132
TMEM68	chr8	56608983	56685966	1	1	1	121.297
BMPR1A	chr10	88516396	88684945	8	1	0.125	126.682
SNCA	chr4	90645250	90759466	1	1	1	95.8317
IPO7	chr11	9406169	9469673	2	1	0.5	123
KDM1B	chr6	18155560	18224084	1	1	1	50.5648
VBP1	chrX	154425284	154468098	1	1	1	244.921
SMCHD1	chr18	2655886	2805015	4	1	0.25	8.96748
RAD51L1	chr14	68286496	69196935	13	1	0.0769231	57.7965
EPHA5	chr4	66185281	66536213	1	1	1	14.5531
EPHA3	chr3	89156674	89531284	12	1	0.0833333	150.814
DGKB	chr7	14184674	15014402	1	1	1	15.5612
ME3	chr11	86152150	86383678	4	1	0.25	9.42303
ME2	chr18	48405419	48476160	2	1	0.5	218.671
IDE	chr10	94211441	94333833	1	1	1	71.1786
TBC1D9	chr4	141541919	141677274	3	1	0.333333	51.913
NR6A1	chr9	127279888	127533589	3	1	0.333333	128.375
RPL13A	chr19	49990811	49995565	1	1	1	323.632
ITGA9	chr3	37493606	37865005	1	1	1	10.5294
C6orf163	chr6	88054571	88075181	4	1	0.25	17.0099
C6orf165	chr6	88117701	88221352	1	1	1	51.2974
ZNF749	chr19	57946697	57956853	1	1	1	15.2123
C4orf37	chr4	98105244	99064391	1	1	1	1.67138
SRD5A1	chr5	6633456	6669675	2	1	0.5	48.0503
FGF14	chr13	102375035	103054124	8	1	0.125	5.81386
LRRC8D	chr1	90286573	90402170	3	1	0.333333	62.079
RBPMS	chr8	30241944	30429778	3	1	0.333333	86.608
RBL2	chr16	53468361	53525560	2	1	0.5	38.7763
FMN1	chr15	33057747	33360085	2	1	0.5	19.3971
PDSS2	chr6	107473761	107780768	4	1	0.25	25.2223
COL9A1	chr6	70924764	71012786	1	1	1	13.041
MAML3	chr4	140640419	141075338	14	1	0.0714286	69.2303
RP11-416K24.2	chr1	182305136	182305475	1	1	1	18.7706
UNC13A	chr19	17712137	17799401	1	1	1	20.3628
ZNF518B	chr4	10441498	10459034	1	1	1	111.566
RNF150	chr4	141786725	142134031	13	1	0.0769231	40.8194
METTL8	chr2	172179761	172291312	2	1	0.5	73.9324
ZNF521	chr18	22641888	22932214	11	1	0.0909091	107.24
FHOD3	chr18	33877702	34360018	9	1	0.111111	33.2364
PKD2	chr4	88928820	88998929	5	1	0.2	111.802
GLB1	chr3	33038112	33138722	3	1	0.333333	124.841
NXT2	chrX	108779010	108787919	1	1	1	21.4977
PIAS1	chr15	68346572	68480402	3	1	0.333333	338.287
PRKACB	chr1	84543745	84704181	7	1	0.142857	102.509
BRE	chr2	28112808	28561768	6	1	0.166667	344.449
AMOT	chrX	112017731	112084043	1	1	1	43.8512
SGCE	chr7	94214542	94285521	2	1	0.5	245.725
NUP62CL	chrX	106366657	106449670	1	1	1	11.8434
RAB39B	chrX	154487526	154493874	1	1	1	30.145
FAM18B2	chr17	15339338	15466945	1	1	1	102.612
CLEC16A	chr16	11038345	11276046	4	1	0.25	17.5873
KCTD8	chr4	44175926	44450824	2	1	0.5	3.95455
VCAN	chr5	82767284	82878122	12	1	0.0833333	991.93
ZNF254	chr19	24216276	24312643	8	1	0.125	133.5
RP11-181C21.4	chr1	78276507	78277621	1	1	1	105.892
ZNF256	chr19	58452206	58459077	1	1	1	44.5425
FRMD4A	chr10	13685706	14504141	47	1	0.0212766	190.721
ADAM19	chr5	156822542	157002783	2	1	0.5	51.7989
ACAD10	chr12	112123857	112194903	1	1	1	34.0741
CLPB	chr11	72003469	72145692	1	1	1	26.1277
AC007254.3	chr2	40146833	40482349	6	1	0.166667	13.5681
MRPS28	chr8	80830952	80942524	1	1	1	86.8777
CPNE8	chr12	39040624	39301232	3	1	0.333333	25.5241
PRPS2	chrX	12809474	12842341	1	1	1	19.5627
UPF3B	chrX	118967985	118986961	1	1	1	396.101
PXK	chr3	58318607	58411748	1	1	1	32.7846
GLI3	chr7	42000548	42277469	16	1	0.0625	257.158
C1orf173	chr1	75033795	75139422	1	1	1	10.4416
BIVM	chr13	103451399	103493885	4	1	0.25	77.3382
MTA3	chr2	42721709	42984087	2	1	0.5	102.644
PLS1	chr3	142315229	142432506	1	1	1	10.0803
LRP12	chr8	105501459	105601417	3	1	0.333333	57.4125
PDGFC	chr4	157681606	157892546	3	1	0.333333	103.709
GLIPR2	chr9	36136730	36163910	1	1	1	10.0354
TRAF5	chr1	211499957	211548288	1	1	1	25.1994
RP3-368A4.3	chrX	73422669	73424477	1	1	1	72.8636
RP11-364F11.1	chr3	114070658	114107825	1	1	1	2.42107
SNF8	chr17	47006678	47022479	3	1	0.333333	102.962
ARMC9	chr2	232063260	232239548	1	1	1	167.238
RUVBL1	chr3	127783625	127872757	2	1	0.5	69.1363
SSBP3	chr1	54692190	54879152	3	1	0.333333	69.5847
TTC39C	chr18	21572737	21715573	4	1	0.25	13.7409
PCDH9	chr13	66876967	67804468	26	1	0.0384615	156.02
RNF165	chr18	43914187	44040783	1	1	1	37.3671
RP1-67M12.1	chr6	22056775	22111157	5	1	0.2	98.347
TAB3	chrX	30845559	30993201	1	1	1	45.7587
PTPRK	chr6	128289924	128841870	13	1	0.0769231	116.461
GPR64	chrX	19007427	19140755	1	1	1	7.32798
HAUS6	chr9	19053141	19103117	3	1	0.333333	70.5129
GRIN2A	chr16	9847261	10276611	1	1	1	3.67179
BRAF	chr7	140424943	140624564	8	1	0.125	104.174
DKC1	chrX	153991031	154005964	1	1	1	308.609
ATF6	chr1	161736084	161933860	6	1	0.166667	70.4692
DTWD2	chr5	118173017	118324240	1	1	1	42.5501
